# Supplementary material for: A multi-omic single-cell landscape reveals transcription and epigenetic regulatory features of t(8;21) AML
Source: J Transl Med. 2025 Jul 24;23:816. doi: 10.1186/s12967-025-06659-0 (PMC12288317; doi:10.1186/s12967-025-06659-0)
Supplement: Supplementary file 1 — Supplementary Material 1 [file 12967_2025_6659_MOESM1_ESM.zip]

Archive with 7 entries (6 files):
- 12967_2025_6659_MOESM1_ESM/
- 12967_2025_6659_MOESM1_ESM/12967_2025_6659_MOESM1_ESM.tif
- 12967_2025_6659_MOESM1_ESM/12967_2025_6659_MOESM2_ESM.tif
- 12967_2025_6659_MOESM1_ESM/12967_2025_6659_MOESM3_ESM.tif
- 12967_2025_6659_MOESM1_ESM/12967_2025_6659_MOESM4_ESM.tif
- 12967_2025_6659_MOESM1_ESM/12967_2025_6659_MOESM5_ESM.xlsx
- 12967_2025_6659_MOESM1_ESM/12967_2025_6659_MOESM6_ESM.tif
