# Supplementary material for: A multi-omic single-cell landscape reveals transcription and epigenetic regulatory features of t(8;21) AML
Source: J Transl Med. 2025 Jul 24;23:816. doi: 10.1186/s12967-025-06659-0 (PMC12288317; doi:10.1186/s12967-025-06659-0)
Supplement: Supplementary file 1 — Supplementary Material 1 [file 12967_2025_6659_MOESM1_ESM.zip › 12967_2025_6659_MOESM1_ESM/12967_2025_6659_MOESM5_ESM.xlsx]

## Sheet: TableS1. Clinical features.
ID	Gender	Age	Morphology of Bone Marrow		Chromosome karyotype	RUNX1-RUNX1T1 fusion			Mutations
			Blasts％	AM％					c-KIT	others
						RUNX1-RUNX1T1	ABL	Ratio
AE01	Female	32	47.5	21.5	45,X,-X,t(8;21)(q22;q22)/46,XX	911000	782000	1.16	-	RAD21, DHX15
AE02	Male	73	26.5	28	44~45，X，-Y，t（8；21）（q22；q22）[cp5]/46,XY	186000	89900	2.06	-	SMC1A
AE03	Male	63	60.5	23.5	37~45，X,-Y,T(8;21)(q22;q22)[cp10]	257000	192000	1.34	-	FLT3-ITD

## Sheet: TableS2. Parameters
ID	scRNAseq			scTCRseq				scATACseq
	Estimated Number of cells	Mean Reads per cell	Median Genes per cell	Estimated Number of cells	Mean Reads per cell	Number of cells with Productive V-J Spanning Pair	Fractions of Reads mapped to any VDJ gene	Estimated Number of cells	Median high-quality fragments per cell	Fraction of high-quality fragments overlapping peaks
AE01	8770	39314	2135	496	57090	376	0.222	10607	19752	0.747
AE02	5582	96560	2495	412	86675	189	0.15	9010	17736	0.598
AE03	13648	28029	1923	191	151746	80	0.016	9360	23072	0.583

## Sheet: TableS3. Gene list.
Gene Name
AHSP
C2orf66
RHAG
MGAT3
XK
GAD1
SUSD2
FAM178B
KEL
GFI1B
NTS
PLAT
GATA1
CDC42BPA
LGR4
NOXRED1
IL1RL1
FCER1A
HPGD
CNRIP1
MAP7D2
CHDH
SPINK4
KRT19
IL13
LINC01140
ITGA2B
NTRK1
ARHGAP31-AS1
LRP4
GAL3ST3
OSBPL6
PTHLH
C19orf33
VEPH1
MS4A2
CDK15
FEV
RASSF8
IL5RA
ALDH1A1
CRYM
EFHC2
MAOB
HDC
SPTBN2
MS4A3
LINC00211
EMCN
ENPP3
ETV4
MIR100HG
LTBP1
CD274
IL17RB
TCN1
RGS6
TPSB2
DUOX2
TPSAB1
CACNA1D
SYP
LMO4
LRRN1
SLC10A5
GPRC6A
DNAH8
SNCG
HBD
BACE2
IL4
CHKB-CPT1B
ATP6V0D2
EDARADD
RSPH4A
PLPP4
DOK6
SIGLEC6
STAB1
SCG2
FHL2
ALOX5
TPSD1
GPR141
IL18R1
HIST1H1T
TMSB15A
LINC01399
SCN2A
CADPS
CLC
HRH4
KCNMA1
TIMP4
DACH1
EMILIN1
LRP6
MEIS1
RIBC1
EPX
CCDC141
TIMP3
CMTM5
AGBL4
ZNF521
MEIS2
TPTEP1
LIMS2
DMPK
MED12L
TLDC2
FRY
ALOX15
RAB33A
NR4A1
PVALB
PDE8B
ACVRL1
GDF11
MATN3
KRTAP5-AS1
NT5DC2
CRB1
LINC01426
ABHD14A-ACY1
CDON
MRAP2
CNTNAP5
PEX12
SCIN
FAM84A
MYCNOS
APOE
COL18A1
ARSI
PLVAP
